# Supplementary material for: Shikonin Binds and Represses PPARγ Activity by Releasing Coactivators and Modulating Histone Methylation Codes
Source: Nutrients. 2023 Apr 6;15(7):1797. doi: 10.3390/nu15071797 (PMC10097191; doi:10.3390/nu15071797)
Supplement: Supplementary file 1 [file nutrients-15-01797-s001.zip]

Archive with 2 entries (2 files):
- nutrients-2288296-supplementary.pdf
- Supplementary Tables S3-S6.xlsx
